# Supplementary material for: The relationships between patient safety culture and sentinel events among hospitals in Saudi Arabia: a national descriptive study
Source: BMC Health Serv Res. 2023 Mar 18;23:270. doi: 10.1186/s12913-023-09205-0 (PMC10024850; doi:10.1186/s12913-023-09205-0)
Supplement: Supplementary file 3 — Additional file 3: Supplementary 1. The spearman correlation coefficient and p-values for all of the variables. [file 12913_2023_9205_MOESM3_ESM.xlsx]

## Sheet: Correlation
(a) The spearman correlation coefficients (r). The magnitude of the r values range from +1 (positive correlations) to -1 (negative correlations) and 0 indicates no correlation. CF1: Communication and Information; CF2: Staff Competency and Performance; CF3: Process Issues; CF4: Human Factors; CF5: Manpower Planning Issues; CF6: Leadership and Safety Culture; CF7: Equipment / Technology; CF8: Envir…
Variable	Bed.Size	SE_All	CF1	CF2	CF3	CF4	CF5	CF6	CF7	CF8	CF9	CF10	LH1	LH2	LH3	LH4	D1	D2	D3	D4	D5	D6	D7	D8	D9	D10	D11	D12	D_All	PER	POSG
D1	-0.407957	-0.301467	-0.26939	-0.272643	-0.256637	-0.333719	-0.118199	-0.214605	-0.216528	-0.154978	-0.144102	0.0124063	-0.27737	-0.118644	-0.273908	0.162501	1	0.534253	0.747412	0.540637	0.664743	0.728498	0.646187	0.335836	0.695148	0.390919	0.694995	0.566718	0.825162	0.297209	0.424329
D11	-0.243979	-0.290145	-0.269617	-0.331418	-0.2986	-0.283871	-0.183014	-0.262851	-0.227748	-0.223532	-0.264188	0.0541741	-0.307214	-0.0372657	-0.287468	0.169986	0.694995	0.329826	0.640109	0.751073	0.760146	0.67906	0.430626	0.604937	0.872506	0.25945	1	0.722387	0.85332	0.340221	0.541346
D7	-0.323499	-0.225053	-0.203516	-0.187396	-0.181458	-0.241618	-0.0384914	-0.179476	-0.0887428	-0.0318907	-0.0733021	-0.0539329	-0.253404	-0.0051758	-0.17849	0.147289	0.646187	0.73272	0.501788	0.360232	0.569612	0.581512	1	0.24411	0.396714	0.513868	0.430626	0.451992	0.657984	0.139769	0.411527
D9	-0.175525	-0.206006	-0.245927	-0.290286	-0.254871	-0.206182	-0.136205	-0.205966	-0.171774	-0.302049	-0.206146	0.0812037	-0.25597	-0.0790088	-0.183808	0.255704	0.695148	0.312104	0.690075	0.896238	0.776507	0.784985	0.396714	0.689854	1	0.155057	0.872506	0.727	0.893803	0.330253	0.582033
D_All	-0.17904	-0.204517	-0.232875	-0.263969	-0.203135	-0.240222	-0.095481	-0.179339	-0.202975	-0.206707	-0.186132	0.118871	-0.268107	-0.0242452	-0.23217	0.274538	0.825162	0.577154	0.787589	0.848161	0.875451	0.88936	0.657984	0.683878	0.893803	0.412191	0.85332	0.773102	1	0.377079	0.622551
D5	-0.139288	-0.203122	-0.232268	-0.25005	-0.203675	-0.285359	-0.10745	-0.200785	-0.172084	-0.249803	-0.164617	0.125889	-0.202832	-0.0224867	-0.230677	0.153084	0.664743	0.50034	0.672761	0.804001	1	0.722336	0.569612	0.549915	0.776507	0.340298	0.760146	0.697583	0.875451	0.221571	0.683362
D2	-0.0800093	-0.166086	-0.138604	-0.0916162	-0.041478	-0.119803	0.0308934	-0.0163467	-0.0994206	0.0664646	-0.00350249	-0.0280979	-0.108313	-0.0304437	-0.13302	0.0470843	0.534253	1	0.350187	0.320429	0.50034	0.469969	0.73272	0.185495	0.312104	0.585506	0.329826	0.346255	0.577154	0.0965871	0.297848
D3	-0.307766	-0.150944	-0.171255	-0.222049	-0.168758	-0.186103	-0.044197	-0.13849	-0.18949	-0.281518	-0.194388	0.118572	-0.243941	0.00189571	-0.200571	0.301098	0.747412	0.350187	1	0.640569	0.672761	0.696306	0.501788	0.541539	0.690075	0.194843	0.640109	0.457184	0.787589	0.233496	0.539405
D6	-0.1403	-0.137946	-0.182076	-0.217492	-0.181788	-0.188243	-0.0723275	-0.150477	-0.179151	-0.21601	-0.0685487	0.146452	-0.233823	-0.00931643	-0.128106	0.257394	0.728498	0.469969	0.696306	0.771042	0.722336	1	0.581512	0.65509	0.784985	0.295217	0.67906	0.664062	0.88936	0.429956	0.55013
POSG	-0.0597238	-0.134482	-0.127032	-0.131967	-0.179441	-0.10711	-0.041368	-0.0547095	-0.0914586	-0.286313	-0.162616	0.0727034	-0.169931	0.000349212	-0.104034	0.126525	0.424329	0.297848	0.539405	0.607306	0.683362	0.55013	0.411527	0.491481	0.582033	0.306838	0.541346	0.402692	0.622551	0.0364235	1
D12	-0.0761283	-0.118534	-0.127974	-0.172444	-0.0601079	-0.182043	-0.0569328	-0.141966	-0.172529	-0.175487	-0.199642	0.107992	-0.148912	-0.0821268	-0.234845	0.333695	0.566718	0.346255	0.457184	0.692543	0.697583	0.664062	0.451992	0.557712	0.727	0.260752	0.722387	1	0.773102	0.404122	0.402692
D4	-0.0224486	-0.0916676	-0.180488	-0.200088	-0.14946	-0.140525	-0.0907973	-0.136009	-0.118956	-0.297925	-0.064796	0.183521	-0.181887	-0.0269017	-0.0607406	0.262948	0.540637	0.320429	0.640569	1	0.804001	0.771042	0.360232	0.722114	0.896238	0.13118	0.751073	0.692543	0.848161	0.309492	0.607306
D10	-0.0528339	-0.0817605	-0.0939224	-0.0994176	-0.0615722	-0.111427	-0.00844959	0.0344677	-0.0172752	0.187358	-0.102323	0.128038	-0.0781506	0.0820897	-0.189998	0.0770254	0.390919	0.585506	0.194843	0.13118	0.340298	0.295217	0.513868	0.0962977	0.155057	1	0.25945	0.260752	0.412191	0.121664	0.306838
PER	-0.093567	-0.00533302	0.0379027	-0.0950801	-0.0212241	-0.0221641	0.0221128	-0.0797997	-0.181175	-0.0496727	-0.171623	0.208467	-0.0757576	0.0315288	-0.163313	0.169021	0.297209	0.0965871	0.233496	0.309492	0.221571	0.429956	0.139769	0.46832	0.330253	0.121664	0.340221	0.404122	0.377079	1	0.0364235
D8	0.157742	0.00106754	-0.105463	-0.159029	-0.0612425	-0.0917057	-0.093106	-0.11211	-0.0741153	-0.210061	-0.176625	0.212331	-0.199629	0.126439	-0.0134979	0.288301	0.335836	0.185495	0.541539	0.722114	0.549915	0.65509	0.24411	1	0.689854	0.0962977	0.604937	0.557712	0.683878	0.46832	0.491481
CF9	0.121755	0.151099	0.0550464	0.0744979	0.172117	0.058582	0.00458859	0.222392	0.336307	0.0892046	1	-0.0508121	0.247367	0.0740445	0.0470757	-0.244835	-0.144102	-0.00350249	-0.194388	-0.064796	-0.164617	-0.0685487	-0.0733021	-0.176625	-0.206146	-0.102323	-0.264188	-0.199642	-0.186132	-0.171623	-0.162616
LH4	0.00569004	0.23668	0.0728095	0.0591823	0.103694	0.139657	0.127089	-0.00025876	0.0325409	0.0801686	-0.244835	0.266386	-0.209838	0.0514752	0.00882231	1	0.162501	0.0470843	0.301098	0.262948	0.153084	0.257394	0.147289	0.288301	0.255704	0.0770254	0.169986	0.333695	0.274538	0.169021	0.126525
CF7	0.15787	0.267351	0.354023	0.27724	0.376453	0.131842	0.157412	0.28462	1	0.0954245	0.336307	-0.135974	0.163964	0.198406	0.302775	0.0325409	-0.216528	-0.0994206	-0.18949	-0.118956	-0.172084	-0.179151	-0.0887428	-0.0741153	-0.171774	-0.0172752	-0.227748	-0.172529	-0.202975	-0.181175	-0.0914586
LH3	0.167454	0.306362	0.282144	0.27804	0.352315	0.215595	0.216749	0.17963	0.302775	0.16112	0.0470757	0.052276	0.0102395	0.176512	1	0.00882231	-0.273908	-0.13302	-0.200571	-0.0607406	-0.230677	-0.128106	-0.17849	-0.0134979	-0.183808	-0.189998	-0.287468	-0.234845	-0.23217	-0.163313	-0.104034
LH2	0.21375	0.362949	0.18944	0.123938	0.155485	0.111615	0.0611454	0.182111	0.198406	0.426437	0.0740445	0.273866	-0.0211972	1	0.176512	0.0514752	-0.118644	-0.0304437	0.00189571	-0.0269017	-0.0224867	-0.00931643	-0.0051758	0.126439	-0.0790088	0.0820897	-0.0372657	-0.0821268	-0.0242452	0.0315288	0.000349212
CF8	0.161068	0.383918	0.316641	0.38105	0.37874	0.337476	0.247083	0.375851	0.0954245	1	0.0892046	0.0905565	0.176299	0.426437	0.16112	0.0801686	-0.154978	0.0664646	-0.281518	-0.297925	-0.249803	-0.21601	-0.0318907	-0.210061	-0.302049	0.187358	-0.223532	-0.175487	-0.206707	-0.0496727	-0.286313
CF10	0.156442	0.390478	0.0430294	-0.0084344	0.0283892	0.0044067	0.0464608	0.131389	-0.135974	0.0905565	-0.0508121	1	0.23247	0.273866	0.052276	0.266386	0.0124063	-0.0280979	0.118572	0.183521	0.125889	0.146452	-0.0539329	0.212331	0.0812037	0.128038	0.0541741	0.107992	0.118871	0.208467	0.0727034
Bed Size	1	0.437318	0.221756	0.36027	0.393906	0.322709	0.180959	0.361526	0.15787	0.161068	0.121755	0.156442	0.369824	0.21375	0.167454	0.00569004	-0.407957	-0.0800093	-0.307766	-0.0224486	-0.139288	-0.1403	-0.323499	0.157742	-0.175525	-0.0528339	-0.243979	-0.0761283	-0.17904	-0.093567	-0.0597238
CF6	0.361526	0.575046	0.611036	0.62913	0.66505	0.678065	0.64687	1	0.28462	0.375851	0.222392	0.131389	0.562058	0.182111	0.17963	-0.00025876	-0.214605	-0.0163467	-0.13849	-0.136009	-0.200785	-0.150477	-0.179476	-0.11211	-0.205966	0.0344677	-0.262851	-0.141966	-0.179339	-0.0797997	-0.0547095
CF5	0.180959	0.607496	0.677499	0.658594	0.715224	0.622864	1	0.64687	0.157412	0.247083	0.00458859	0.0464608	0.537897	0.0611454	0.216749	0.127089	-0.118199	0.0308934	-0.044197	-0.0907973	-0.10745	-0.0723275	-0.0384914	-0.093106	-0.136205	-0.00844959	-0.183014	-0.0569328	-0.095481	0.0221128	-0.041368
CF4	0.322709	0.618599	0.702055	0.693414	0.634506	1	0.622864	0.678065	0.131842	0.337476	0.058582	0.0044067	0.503991	0.111615	0.215595	0.139657	-0.333719	-0.119803	-0.186103	-0.140525	-0.285359	-0.188243	-0.241618	-0.0917057	-0.206182	-0.111427	-0.283871	-0.182043	-0.240222	-0.0221641	-0.10711
CF3	0.393906	0.684827	0.761268	0.804432	1	0.634506	0.715224	0.66505	0.376453	0.37874	0.172117	0.0283892	0.54627	0.155485	0.352315	0.103694	-0.256637	-0.041478	-0.168758	-0.14946	-0.203675	-0.181788	-0.181458	-0.0612425	-0.254871	-0.0615722	-0.2986	-0.0601079	-0.203135	-0.0212241	-0.179441
CF2	0.36027	0.695085	0.751313	1	0.804432	0.693414	0.658594	0.62913	0.27724	0.38105	0.0744979	-0.0084344	0.609433	0.123938	0.27804	0.0591823	-0.272643	-0.0916162	-0.222049	-0.200088	-0.25005	-0.217492	-0.187396	-0.159029	-0.290286	-0.0994176	-0.331418	-0.172444	-0.263969	-0.0950801	-0.131967
CF1	0.221756	0.702766	1	0.751313	0.761268	0.702055	0.677499	0.611036	0.354023	0.316641	0.0550464	0.0430294	0.601235	0.18944	0.282144	0.0728095	-0.26939	-0.138604	-0.171255	-0.180488	-0.232268	-0.182076	-0.203516	-0.105463	-0.245927	-0.0939224	-0.269617	-0.127974	-0.232875	0.0379027	-0.127032
LH1	0.369824	0.743014	0.601235	0.609433	0.54627	0.503991	0.537897	0.562058	0.163964	0.176299	0.247367	0.23247	1	-0.0211972	0.0102395	-0.209838	-0.27737	-0.108313	-0.243941	-0.181887	-0.202832	-0.233823	-0.253404	-0.199629	-0.25597	-0.0781506	-0.307214	-0.148912	-0.268107	-0.0757576	-0.169931
SE_All	0.437318	1	0.702766	0.695085	0.684827	0.618599	0.607496	0.575046	0.267351	0.383918	0.151099	0.390478	0.743014	0.362949	0.306362	0.23668	-0.301467	-0.166086	-0.150944	-0.0916676	-0.203122	-0.137946	-0.225053	0.00106754	-0.206006	-0.0817605	-0.290145	-0.118534	-0.204517	-0.00533302	-0.134482

## Sheet: Level_of_Sig
(b) The P-values corresponding to the correlations coefficients. Statistical significance markers: * p<0.05; ** p<0.01; *** p<0.001
Variable	Bed.Size	SE_All	CF1	CF2	CF3	CF4	CF5	CF6	CF7	CF8	CF9	CF10	LH1	LH2	LH3	LH4	D1	D2	D3	D4	D5	D6	D7	D8	D9	D10	D11	D12	D_All	PER	POSG
LH1	0.000361181	0	4.66258e-10	2.32875e-10	3.07132e-08	4.77677e-07	5.45062e-08	9.96741e-09	0.12469	0.0983991	0.0194333	0.0283623	#N/A	0.843695	0.924127	0.0484211	0.00849935	0.312326	0.0212384	0.0880234	0.0566074	0.0274285	0.0165724	0.0607099	0.0154712	0.466636	0.00340653	0.163694	0.0110772	0.480433	0.111369
CF1	0.0367483	1.64313e-14	#N/A	0	0	1.77636e-14	3.07754e-13	2.02845e-10	0.000665111	0.00250157	0.608403	0.688873	4.66258e-10	0.0753962	0.00738938	0.497725	0.0106837	0.195194	0.108569	0.0905347	0.0285039	0.0876881	0.0557608	0.325303	0.0201754	0.381316	0.0106155	0.232024	0.0280795	0.724354	0.235509
CF2	0.000524429	4.13003e-14	0	#N/A	0	5.01821e-14	2.30216e-12	4.0389e-11	0.00853161	0.000229592	0.487782	0.937473	2.32875e-10	0.247204	0.00833533	0.581692	0.00974015	0.393169	0.0364938	0.0601081	0.0181131	0.0406196	0.0786603	0.136604	0.00578856	0.353956	0.001511	0.106102	0.0124343	0.375448	0.217662
CF3	0.00013389	1.35447e-13	0	0	#N/A	2.44988e-11	3.55271e-15	1.17728e-12	0.000276946	0.000252367	0.106775	0.79171	3.07132e-08	0.145676	0.000709186	0.333529	0.0151954	0.699543	0.113898	0.162132	0.0555661	0.0881989	0.0887865	0.56859	0.0159348	0.566507	0.00447878	0.575789	0.0562311	0.8435	0.0924519
CF4	0.0020399	1.04627e-10	1.77636e-14	5.01821e-14	2.44988e-11	#N/A	7.14646e-11	2.89102e-13	0.218098	0.00121995	0.585535	0.967308	4.77677e-07	0.297715	0.0424489	0.19179	0.00139376	0.263448	0.0807833	0.189014	0.00671579	0.0772944	0.0225419	0.392705	0.0525622	0.298535	0.0070205	0.0877461	0.023358	0.836662	0.317763
CF5	0.0896837	2.74885e-10	3.07754e-13	2.30216e-12	3.55271e-15	7.14646e-11	#N/A	7.47136e-12	0.14069	0.0195778	0.965959	0.665489	5.45062e-08	0.569205	0.0413287	0.235296	0.269941	0.773809	0.680882	0.39743	0.316218	0.500583	0.720249	0.385487	0.203112	0.93736	0.0860389	0.596153	0.37343	0.837035	0.700302
CF6	0.000499661	3.77564e-09	2.02845e-10	4.0389e-11	1.17728e-12	2.89102e-13	7.47136e-12	#N/A	0.00686556	0.00028377	0.0361982	0.219699	9.96741e-09	0.0876252	0.0921035	0.99808	0.0434301	0.879152	0.195564	0.20377	0.0592029	0.159263	0.0923888	0.295566	0.0528154	0.748463	0.0128247	0.184474	0.0926416	0.457256	0.610602
Bed Size	#N/A	1.82583e-05	0.0367483	0.000524429	0.00013389	0.0020399	0.0896837	0.000499661	0.139523	0.13158	0.255691	0.143183	0.000361181	0.0442922	0.11676	0.957795	7.23739e-05	0.456071	0.00334641	0.834595	0.192978	0.189733	0.0019858	0.139847	0.0999097	0.622909	0.0212177	0.478281	0.0931961	0.383129	0.578235
CF10	0.143183	0.000154929	0.688873	0.937473	0.79171	0.967308	0.665489	0.219699	0.203889	0.398688	0.636292	#N/A	0.0283623	0.00940478	0.62659	0.0116251	0.908136	0.7938	0.268423	0.0851577	0.239782	0.170847	0.615685	0.0457543	0.449352	0.23179	0.614105	0.31377	0.267211	0.0499414	0.498353
CF8	0.13158	0.000203952	0.00250157	0.000229592	0.000252367	0.00121995	0.0195778	0.00028377	0.373714	#N/A	0.405795	0.398688	0.0983991	3.08743e-05	0.131454	0.455172	0.147012	0.536018	0.00752727	0.00457428	0.0182316	0.042043	0.766712	0.0481778	0.00401789	0.0787213	0.03523	0.0999851	0.0519505	0.643886	0.0065265
LH2	0.0442922	0.000472904	0.0753962	0.247204	0.145676	0.297715	0.569205	0.0876252	0.0623397	3.08743e-05	0.490441	0.00940478	0.843695	#N/A	0.097988	0.63189	0.268129	0.777015	0.985933	0.802396	0.834319	0.930949	0.961606	0.237719	0.461741	0.444404	0.728806	0.444198	0.821568	0.769285	0.997409
LH3	0.11676	0.00350125	0.00738938	0.00833533	0.000709186	0.0424489	0.0413287	0.0921035	0.00392639	0.131454	0.661331	0.62659	0.924127	0.097988	#N/A	0.934603	0.00939354	0.21398	0.0594788	0.57177	0.0296403	0.231541	0.0942228	0.900092	0.0846626	0.0745245	0.00630388	0.0267407	0.0285725	0.126216	0.331939
D1	7.23739e-05	0.00409257	0.0106837	0.00974015	0.0151954	0.00139376	0.269941	0.0434301	0.0415411	0.147012	0.177889	0.908136	0.00849935	0.268129	0.00939354	0.128136	#N/A	6.96256e-08	0	4.52552e-08	1.21592e-12	4.44089e-16	7.98961e-12	0.00129326	4.08562e-14	0.000152061	4.17444e-14	7.07006e-09	0	0.00467751	3.41113e-05
D11	0.0212177	0.00581338	0.0106155	0.001511	0.00447878	0.0070205	0.0860389	0.0128247	0.0318341	0.03523	0.012359	0.614105	0.00340653	0.728806	0.00630388	0.111252	4.17444e-14	0.00159724	1.43983e-11	0	0	2.58904e-13	2.52749e-05	3.41621e-10	0	0.014079	#N/A	1.33227e-15	0	0.00110567	4.31176e-08
CF7	0.139523	0.0113151	0.000665111	0.00853161	0.000276946	0.218098	0.14069	0.00686556	#N/A	0.373714	0.00127181	0.203889	0.12469	0.0623397	0.00392639	0.762095	0.0415411	0.353941	0.0753184	0.266864	0.106845	0.0929902	0.408239	0.490026	0.107487	0.872344	0.0318341	0.105927	0.0564301	0.089295	0.393987
LH4	0.957795	0.0255425	0.497725	0.581692	0.333529	0.19179	0.235296	0.99808	0.762095	0.455172	0.0207541	0.0116251	0.0484211	0.63189	0.934603	#N/A	0.128136	0.661273	0.00414049	0.0127904	0.152076	0.0148875	0.168386	0.00614751	0.0155821	0.473096	0.111252	0.00139495	0.009225	0.113326	0.2374
D7	0.0019858	0.0339707	0.0557608	0.0786603	0.0887865	0.0225419	0.720249	0.0923888	0.408239	0.766712	0.494813	0.615685	0.0165724	0.961606	0.0942228	0.168386	7.98961e-12	4.44089e-16	5.45685e-07	0.000525202	5.69644e-09	2.29172e-09	#N/A	0.0211462	0.000118658	2.60026e-07	2.52749e-05	8.73317e-06	2.45071e-12	0.19143	6.16274e-05
D9	0.0999097	0.0527679	0.0201754	0.00578856	0.0159348	0.0525622	0.203112	0.0528154	0.107487	0.00401789	0.0526036	0.449352	0.0154712	0.461741	0.0846626	0.0155821	4.08562e-14	0.00290594	7.41629e-14	0	0	0	0.000118658	7.61613e-14	#N/A	0.146803	0	8.88178e-16	0	0.00157368	2.20019e-09
D_All	0.0931961	0.0545414	0.0280795	0.0124343	0.0562311	0.023358	0.37343	0.0926416	0.0564301	0.0519505	0.0807344	0.267211	0.0110772	0.821568	0.0285725	0.009225	0	3.21234e-09	0	0	0	0	2.45071e-12	1.5099e-13	0	5.98006e-05	0	0	#N/A	0.00027001	7.35043e-11
D5	0.192978	0.0562473	0.0285039	0.0181131	0.0555661	0.00671579	0.316218	0.0592029	0.106845	0.0182316	0.123177	0.239782	0.0566074	0.834319	0.0296403	0.152076	1.21592e-12	5.95222e-07	5.1692e-13	0	#N/A	1.33227e-15	5.69644e-09	2.38081e-08	0	0.00110263	0	3.06422e-14	0	0.0369102	1.59872e-13
D2	0.456071	0.11982	0.195194	0.393169	0.699543	0.263448	0.773809	0.879152	0.353941	0.536018	0.974013	0.7938	0.312326	0.777015	0.21398	0.661273	6.96256e-08	#N/A	0.000767799	0.00220351	5.95222e-07	3.37338e-06	4.44089e-16	0.0817959	0.00290594	1.67427e-09	0.00159724	0.000887894	3.21234e-09	0.367893	0.00458531
CF9	0.255691	0.157524	0.608403	0.487782	0.106775	0.585535	0.965959	0.0361982	0.00127181	0.405795	#N/A	0.636292	0.0194333	0.490441	0.661331	0.0207541	0.177889	0.974013	0.0679432	0.546324	0.123177	0.523281	0.494813	0.0977682	0.0526036	0.339995	0.012359	0.0606935	0.0807344	0.107802	0.127863
D3	0.00334641	0.157957	0.108569	0.0364938	0.113898	0.0807833	0.680882	0.195564	0.0753184	0.00752727	0.0679432	0.268423	0.0212384	0.985933	0.0594788	0.00414049	0	0.000767799	#N/A	1.37774e-11	5.1692e-13	3.55271e-14	5.45685e-07	4.25511e-08	7.41629e-14	0.0672897	1.43983e-11	6.67186e-06	0	0.0276516	4.92126e-08
D6	0.189733	0.197343	0.0876881	0.0406196	0.0881989	0.0772944	0.500583	0.159263	0.0929902	0.042043	0.523281	0.170847	0.0274285	0.930949	0.231541	0.0148875	4.44089e-16	3.37338e-06	3.55271e-14	0	1.33227e-15	#N/A	2.29172e-09	3.2907e-12	0	0.00497587	2.58904e-13	1.30584e-12	0	2.61023e-05	2.34507e-08
POSG	0.578235	0.208941	0.235509	0.217662	0.0924519	0.317763	0.700302	0.610602	0.393987	0.0065265	0.127863	0.498353	0.111369	0.997409	0.331939	0.2374	3.41113e-05	0.00458531	4.92126e-08	2.79372e-10	1.59872e-13	2.34507e-08	6.16274e-05	1.00453e-06	2.20019e-09	0.00344811	4.31176e-08	9.14309e-05	7.35043e-11	0.734705	#N/A
D12	0.478281	0.268577	0.232024	0.106102	0.575789	0.0877461	0.596153	0.184474	0.105927	0.0999851	0.0606935	0.31377	0.163694	0.444198	0.0267407	0.00139495	7.07006e-09	0.000887894	6.67186e-06	5.55112e-14	3.06422e-14	1.30584e-12	8.73317e-06	1.36669e-08	8.88178e-16	0.0135867	1.33227e-15	#N/A	0	8.58399e-05	9.14309e-05
D4	0.834595	0.392902	0.0905347	0.0601081	0.162132	0.189014	0.39743	0.20377	0.266864	0.00457428	0.546324	0.0851577	0.0880234	0.802396	0.57177	0.0127904	4.52552e-08	0.00220351	1.37774e-11	#N/A	0	0	0.000525202	1.33227e-15	0	0.220439	0	5.55112e-14	0	0.00316446	2.79372e-10
D10	0.622909	0.446239	0.381316	0.353956	0.566507	0.298535	0.93736	0.748463	0.872344	0.0787213	0.339995	0.23179	0.466636	0.444404	0.0745245	0.473096	0.000152061	1.67427e-09	0.0672897	0.220439	0.00110263	0.00497587	2.60026e-07	0.369337	0.146803	#N/A	0.014079	0.0135867	5.98006e-05	0.256049	0.00344811
PER	0.383129	0.960441	0.724354	0.375448	0.8435	0.836662	0.837035	0.457256	0.089295	0.643886	0.107802	0.0499414	0.480433	0.769285	0.126216	0.113326	0.00467751	0.367893	0.0276516	0.00316446	0.0369102	2.61023e-05	0.19143	3.68933e-06	0.00157368	0.256049	0.00110567	8.58399e-05	0.00027001	#N/A	0.734705
D8	0.139847	0.992078	0.325303	0.136604	0.56859	0.392705	0.385487	0.295566	0.490026	0.0481778	0.0977682	0.0457543	0.0607099	0.237719	0.900092	0.00614751	0.00129326	0.0817959	4.25511e-08	1.33227e-15	2.38081e-08	3.2907e-12	0.0211462	#N/A	7.61613e-14	0.369337	3.41621e-10	1.36669e-08	1.5099e-13	3.68933e-06	1.00453e-06
SE_All	1.82583e-05	#N/A	1.64313e-14	4.13003e-14	1.35447e-13	1.04627e-10	2.74885e-10	3.77564e-09	0.0113151	0.000203952	0.157524	0.000154929	0	0.000472904	0.00350125	0.0255425	0.00409257	0.11982	0.157957	0.392902	0.0562473	0.197343	0.0339707	0.992078	0.0527679	0.446239	0.00581338	0.268577	0.0545414	0.960441	0.208941
